# Supplementary material for: Low-Dose Acetylsalicylic Acid Treatment in Non-Skull-Base Meningiomas: Impact on Tumor Proliferation and Seizure Burden
Source: Cancers (Basel). 2022 Sep 1;14(17):4285. doi: 10.3390/cancers14174285 (PMC9454729; doi:10.3390/cancers14174285)
Supplement: Supplementary file 1 [file cancers-14-04285-s001.zip]

Archive with 1 entries (1 files):
- cancers-1847160-supplementary.pdf
